# Supplementary material for: BRAF/EZH2 Signaling Represses miR-129-5p Inhibition of SOX4 Thereby Modulating BRAFi Resistance in Melanoma
Source: Cancers (Basel). 2021 May 15;13(10):2393. doi: 10.3390/cancers13102393 (PMC8155874; doi:10.3390/cancers13102393)
Supplement: Supplementary file 1 [file cancers-13-02393-s001.zip]

Archive with 2 entries (2 files):
- cancers-1197471supplementary.pdf
- Western blot originals.pdf
